# Supplementary material for: Effects of Parasitism on the Competitive Ability of Invasive and Native Species
Source: Life (Basel). 2022 Nov 6;12(11):1800. doi: 10.3390/life12111800 (PMC9695417; doi:10.3390/life12111800)
Supplement: Supplementary file 1 [file life-12-01800-s001.zip]

Archive with 1 entries (1 files):
- life-2004604-supplementary.pdf
